# Supplementary material for: Gut microbiota variations in wild yellow baboons (Papio cynocephalus) are associated with sex and habitat disturbance
Source: Sci Rep. 2024 Jan 9;14:869. doi: 10.1038/s41598-023-50126-z (PMC10776872; doi:10.1038/s41598-023-50126-z)
Supplement: Supplementary file 2 — Supplementary Tables. [file 41598_2023_50126_MOESM2_ESM.xlsx]

## Sheet: Table S1
ASV	Phylum	Family	Genus	Mean	SD	Min	Max
DENOVO2	Proteobacteria	Succinivibrionaceae	Succinivinibrio	0.36	0.20	0.07	0.70
DENOVO6	Spirochaetota	Spirochaetaceae	Treponema	0.07	0.07	0.001	0.21
DENOVO31	Firmicutes	Clostridiaceae	Sarcina	0.05	0.04	0.006	0.14
DENOVO15	Firmicutes	Ruminococcaceae	Faecalibacterium	0.04	0.10	0.00	0.31
DENOVO11	Bacteroidota	Prevotellaceae	Prevotella_9	0.03	0.04	0.002	0.16
DENOVO91	Firmicutes	Clostridiaceae	Clostridium_sensu_stricto_1	0.03	0.03	0.002	0.12
DENOVO26	Cyanobacteria	Gastranaerophilales_fa	Gastranaerophilales_ge	0.03	0.03	0.003	0.10
DENOVO18	Firmicutes	Lachnospiraceae	Lachnospiraceae_unclassified	0.03	0.02	0.005	0.07
DENOVO24	Cyanobacteria	Gastranaerophilales_fa	Gastranaerophilales_fa	0.03	0.02	0.001	0.10

## Sheet: Table S2
ASV	Phylum	Family	Genus	Mean	SD	Min	Max
DENOVO2	Proteobacteria	Succinivibrionaceae	Succinivinibrio	0.28	0.15	0.0004	0.50
DENOVO6	Spirochaetota	Spirochaetaceae	Treponema	0.07	0.07	0.001	0.27
DENOVO91	Firmicutes	Ruminococcaceae	Faecalibacterium	0.06	0.08	0.002	0.35
DENOVO24	Cyanobacteria	Gastranaerophilales_fa	Gastranaerophilales_ge	0.05	0.05	0.0004	0.21
DENOVO26	Bacteroidota	Prevotellaceae	Prevotella_9	0.04	0.05	0.004	0.17
DENOVO18	Firmicutes	Clostridiaceae	Clostridium_sensu_stricto_1	0.03	0.05	0.00	0.17
DENOVO46	Bacteroidota	Prevotellaceae	Prevotellaceae_unclassified	0.03	0.04	0.002	0.16
DENOVO320	Firmicutes	Lachnospiraceae	Lachnospiraceae_unclassified	0.03	0.02	0.01	0.12
DENOVO15	Firmicutes	Clostridiaceae	Sarcina	0.03	0.04	0.00	0.18

## Sheet: Table S3
ASV	Phylum	Family	Genus	Mean	SD	Min	Max
DENOVO1	Ascomycota	Saccharomycetaceae	Kazachstania	0.32	0.32	0.01	0.97
DENOVO8	Ascomycota	Trichosphaeriaceae	Nigrospora	0.05	0.08	0.00	0.26
DENOVO101	Ascomycota	Pleosporales_unclassified	Pleosporales_unclassified	0.03	0.05	0.00	0.19
DENOVO62	Ascomycota	Ceratocystidaceae	Ceratocystis	0.02	0.05	0.00	0.19
DENOVO119	Ascomycota	Beltraniaceae	Beltraniella	0.01	0.04	0.00	0.17
DENOVO15	Ascomycota	Cladosporiaceae	Cladosporium	0.01	0.02	0.00	0.05
DENOVO102	Ascomycota	Aspergillaceae	Aspergillus	0.01	0.02	0.00	0.06
DENOVO184	Ascomycota	Chaetothyriales_unclassified	Chaetothyriales_unclassified	0.01	0.02	0.0	0.09
DENOVO350	Ascomycota	Pleosporaceae	Curvularia	0.01	0.02	0.00	0.06

## Sheet: Table S4
ASV	Phylum	Family	Genus	Mean	SD	Min	Max
DENOVO1	Ascomycota	Saccharomycetaceae	Kazachstania	0.28	0.29	0.0	0.91
DENOVO8	Ascomycota	Trichosphaeriaceae	Nigrospora	0.05	0.08	0.0	0.28
DENOVO36	Basidiomycota	unidentified	unidentified	0.04	0.12	0.0	0.54
DENOVO18	Ascomycota	Botryosphaeriaceae	Diplodia	0.02	0.06	0.0	0.29
DENOVO50	Ascomycota	Periconiaceae	Periconia	0.01	0.04	0.0	0.17
DENOVO138	Basidiomycota	Rhynchogastremataceae	Papiliotrema	0.01	0.02	0.01	0.08
DENOVO102	Ascomycota	Aspergillaceae	Aspergillus	0.01	0.01	0.0	0.03
DENOVO211	Ascomycota	Sordariaceae	unidentified	0.01	0.02	0.0	0.09
DENOVO74	Ascomycota	Sporocadaceae	Sporocadaceae_unclassified	0.01	0.02	0.0	0.07
